# Supplementary material for: Patient Acceptability of the First Integrative Pediatric Oncology Unit in Spain—The Pediatric Cancer Center Barcelona Experience: A Retrospective Study
Source: Cancers (Basel). 2025 Jan 11;17(2):222. doi: 10.3390/cancers17020222 (PMC11764332; doi:10.3390/cancers17020222)
Supplement: Supplementary file 1 [file cancers-17-00222-s001.zip]

Archive with 1 entries (1 files):
- cancers-3393497-supplementary.pdf
